# Supplementary material for: RettDb: the Rett syndrome omics database to navigate the Rett syndrome genomic landscape
Source: Database (Oxford). 2024 Oct 16;2024:baae109. doi: 10.1093/database/baae109 (PMC11482253; doi:10.1093/database/baae109)
Supplement: baae109_Supp [file baae109_supp.zip]

Archive with 3 entries (3 files):
- baae109_supp/Sup_Tab1_Cillari.pdf
- baae109_supp/Sup_Tab2_Cillari.pdf
- baae109_supp/Tutorial_RettDb.pdf
